# Supplementary material for: Can corporate ESG performance improve audit efficiency?: Empirical evidence based on audit latency perspective
Source: PLoS One. 2024 Mar 13;19(3):e0299184. doi: 10.1371/journal.pone.0299184 (PMC10936788; doi:10.1371/journal.pone.0299184)
Supplement: S1 Dataset — (XLSX) [file pone.0299184.s001.xlsx]

## Sheet: Sheet1
Variant	Sample size	Average value	(Statistics) Standard deviation	Minimum value	Upper quartile	Maximum values
Aud	22868	4.601	0.178	3.989	4.663	4.787
ESG	22868	4.164	1.13	1	4	8
Size	22868	22.296	1.307	20.044	22.098	26.381
Lev	22868	0.409	0.198	0.059	0.4	0.883
Top1	22868	0.341	0.144	0.094	0.319	0.74
Dual	22868	0.512	0.5	0	1	1
Anc	22868	0.436	0.251	0.003	0.45	0.919
Soe	22868	0.332	0.471	0	0	1
Big4	22868	0.064	0.245	0	0	1
Variables	Estimate	Std.Err	z-value	P(>|z|)	Std.lv	Std.all
ESG	-0.555	0.097	-5.728	0	-0.555	-0.038
Size	0.218	0.106	2.06	0.039	0.218	0.018
Lev	6.146	0.612	10.045	0	6.146	0.078
Top1	0	0.008	0.036	0.972	0	0
Dual	0.909	0.235	3.864	0	0.909	0.026
Anc	-0.034	0.005	-6.463	0	-0.034	-0.055
Soe	-4.109	0.257	-15.974	0	-4.109	-0.121
Big4	-6.238	0.451	-13.844	0	-6.238	-0.096
